# Supplementary material for: Acute rapamycin treatment reveals distinct mechanisms of dysfunction in a maternal inflammation mouse model
Source: Nat Commun. 2026 Jul 23;17:6386. doi: 10.1038/s41467-026-74958-1 (PMC13396360; doi:10.1038/s41467-026-74958-1)
Supplement: Supplementary file 4 — Source Data [file 41467_2026_74958_MOESM4_ESM.xlsx]

## Sheet: Fig.1
Fig 1B
Young: MIR v CNTL	G-CSF	IFN-g	IL-6	IP-10	MCP-1	MIG	VEGF	KC	M-CSF	GM-CSF	IL-9	IL-1b	TNF-a	LIF
CNTL	674.095	10.2818	8.31572	340.372	99.0019	133.837	2.3337	135.373	26.2934	0	117.519	16.604	30.627	1.94752
CNTL	675.986	9.44987	3.92434	341.858	78.9122	120.752	1.24992	132.558	10.5923	0	117.519	11.2468	19.3061	0
CNTL	513.301	5.11227	5.98425	284.234	45.1885	98.5829	1.24992	104.764	7.14881	0	72.6308	2.32107	6.23768	0
CNTL	424.186	1.69472	3.91904	224.107	33.9048	88.9196	1.07834	70.6353	3.64649	0	88.2115	3.50264	6.50485	0
MIR	41239.6	1708.63	2099.34	8668.13	19432.9	10848.8	30.7376	16032.6	121.056	90.745	285.515	54.8509	158.983	14.6141
MIR	38472.4	1504.06	1740.82	7444.1	19505.3	11072.6	31.0131	17064.7	118.935	81.3973	279.832	52.2072	179.238	14.2547
MIR	45424.5	1766.68	2362.95	18275	21127.5	13076.3	31.9789	22599.3	129.533	96.731	313.526	54.4732	184.227	18.2045
MIR	50590.7	1035.19	2619.69	19810.8	21434.8	36986.2	43.7851	26837.9	133.767	115.556	399.371	63.916	214.117	18.2045
Old: MIR vs CNTL	G-CSF	IFN-g	IL-6	IP-10	MCP-1	MIG	VEGF	KC	M-CSF	GM-CSF	IL-9	IL-1b	TNF-a	LIF
CNTL	292.939	3.95332	122.119	202.579	99.0019	284.313	0	67.9842	4.82289	0	0	0	2.23964	0
CNTL	315.463	3.23247	126.49	233.246	78.9122	309.93	0	55.3935	3.64649	0	38.337	0	1.59874	0
CNTL	256.301	2.22664	104.206	191.133	45.1885	338.243	0	43.7951	3.64649	0	56.154	0	4.59406	0
CNTL	228.473	6.01138	83.2929	169.381	33.9048	313.428	0.224206	42.532	3.64649	0	17.9908	0	3.44796	0
MIR	33938.6	36.321	3536.42	5675.6	17883.1	21336.7	11.8797	3807.35	1187.78	18.5576	274.119	9.70917	47.329	0
MIR	43434.2	35.9528	4190.39	5649.48	18534.6	20770.8	12.596	3920.76	1138.12	26.3888	190.449	8.9388	48.7102	0
MIR	45841.5	42.9162	3652.85	4362.08	8651.76	23052.6	12.2702	3546.96	1221.34	42.4222	245.085	12.0143	63.1869	1.2106
MIR	49469.1	38.8929	4329.08	6046.16	18553.8	38490.1	12.8568	4712.04	1342.08	39.4747	245.085	12.7809	59.187	4.14096
Fig 1C
Pregnant	G-CSF	IFN-g	IL-6	IP-10	MCP-1	MIG	VEGF	KC	M-CSF	GM-CSF	IL-9	IL-1b	TNF-a	LIF
CNTL	176.852	3.71556	31.3319	147.347	21.8161	432.638	1.24992	58.0348	8.30171	5.14966	158.366	0.315111	6.23768	1e-08
CNTL	382.603	2.22664	68.2098	214.546	31.1566	178.781	0.1396	80.6227	8.30171	1.01269	131.481	0.723357	4.02719	0
CNTL	260.246	3.46777	40.6745	200.721	30.3593	356.92	0.973399	72.2203	9.19114	6.23281	133.127	0.564057	7.22628	0
CNTL	220.524	2.70401	44.7302	220.415	26.0384	502.771	0.763045	61.6624	7.93711	5.87621	150.841	0.675007	5.71933	0
MIR	39054.7	1484.28	18726.2	3270.94	20388.8	46438.2	6.56991	28660	351.82	87.6816	378.382	43.8973	95.171	14.2547
MIR	42397.4	1595.03	18151.1	3208.52	21714.8	49037	5.47069	38113.7	349.731	81.3973	279.832	37.85	87.2459	10.2952
MIR	40047	1496.82	17628.2	3340.26	1976.42	40381.5	7.02276	26434.7	401.616	90.3305	428.119	39.1855	90.4494	8.34194
MIR	41102.3	1391.27	15152.6	3027.33	2032.72	40016.3	5.01119	20950.1	330.447	81.0132	338.078	32.8829	82.3419	11.2146
Fig 1D
E18	P0	P200	P400
166.525	109.552	117.525	144.588
177.74	154.537	152.335	138.543
214.444	124.162	128.401	110.669
208.666	124.614	126.477	128.146
221.58	138.17	135.208	142.55
197.791	103.075	112.753	141.583
169.244	127.677	130.325	159.82
206.287	123.359	124.184	139.718
Fig 1E
CNTL	MIR
0.507366	0.68851
0.92867	0.811401
1.56396	2.46881
0.53187	1.47995
0.963538	3.24151
1.50459	1.93008
0.677645	2.21962
0.967527	1.49942
1.35483	5.21422
Fig 1F
Old				Young
Veh		Plexx		Veh		Plexx
Control	mir	Control	mir	Control	mir	Control	mir
2.83333	14.3333	2.5	8.16667	3.5	15.3333	3.66667	9.66667
5.5	9.83333	3.33333	5	3	14.3333	4.33333	8
3.16667	19.6667	4.33333	10	4.16667	14.6667	6.5	7.83333
3.83333	16.5	5	11.6667	3.33333	20.5	6	8.83333
4	18	4.16667	10.6667	4	13.1667	4.83333	9.83333
6.5	34	7	27.5	4.66667	9.33333	4.33333	7.16667
5.5	29.6667	5.5	18.3333	5.5	13.1667	4	8.33333
4	31	3	28.3333	4.5	18.8333	4.66667	11.5
Fig 1G
Control Offspring				MIR Offspring
Young		Old		Young		Old
Veh	Plexx	Veh	Plexx	Veh	Plexx	Veh	Plexx
10	9	7	11	5	7	7	7
8	7	7	9	7	8	7	8
7	8	11	8	6	7	6	7
7	7	7	8	7	8	7	6
9	9	8	7	7	7	6	8
11	10	10	9	6	9	6	8
8	7	9	11	5	8	5	7
7	8	11	7	6	7	7	7
10	9	7	9	6	6	6	8
8	9	10	8	6	9	7	7
Figure 1E (Western blots)
Amygdala (A), Cortex (C), Striatum (S)
Control Offspring (V)
MIR offspring (M)
Rapamycin treatment (R)
Sample ID	lane
V3AR	13
V3SR	12
V3CR	11
V2AR	10
V2SR	9
V2CR	8
V1AR	7
V1SR	6
V1CR	5
V3A	4
V3S	3
V3C	2
M1C	1
Gel 11
Gel 12
Sample ID	lane
V2A	13
V2S	12
V2C	11
V1A	10
V1S	9
V1C	8
M3AR	7
M3SR	6
M3CR	5
M2AR	4
M2SR	3
M2CR	2
M1C	1
Gel 9
Gel 10
Sample ID	lane
M1AR	12
M1SR	11
M1CR	10
M3A	9
M3S	8
M3C	7
M2A	6
M2S	5
M2C	4
M1A	3
M1S	2
M1C	1
Gel 4
Gel 2
end

## Sheet: Fig. 2
Fig 2A
P0	P20	P100	P200
113.443	136.709	113.41	80.0633
130.426	97.6494	117.179	94.5721
120.884	136.709	120.849	94.1697
111.185	111.153	97.6494	104.73
129.807	129.77	129.77	76.4256
105.712	136.709	117.179	76.0905
124.45	136.709	124.414	98.3729
115.628	115.595	115.595	95.7717
111.51	111.478	111.478	90.5478
114.221	136.709	97.6494	98.9708
132.46	132.422	132.422	80.6861
121.586	121.551	121.551	99.126
123.172	136.709	123.137	84.0134
118.657	118.623	97.6494	75.603
116.206	116.173	116.173	93.8404
124.988	136.709	124.952	93.0865
Fig 2C
CTX		Amygdala		Hippocampus		Caudate
CNTL	MIR	CNTL	MIR	CNTL	MIR	CNTL	MIR
3.1	-3.2	3.1	-5.7	1.7	3.3	-1.6	5.1
-4.5	-8.7	-12	-14.9	-2.8	14.8	-5.7	17.4
4	-6.4	6.6	-0.1	-1.7	9	-5	7.4
0.5	-12	2.3	-7.9	4.2	20.5	-3.4	16.8
3.8	-7.9	-1.2	-6.2	-2.5	19.8	2.6	11.3
-0.5	-11.9	2.5	-7	-2.8	11.5	-2.3	9.9
10.6	-9	5	-5.7	-4	0.7	-5.4	17.9
2.6	-12.1	2	-16.7	-7.9	27	3.1	15.3
-5.3	-8.3	0.1	-4.6	5.2	3.7	2.1	19.2
3.8	-7.6	1.8	-9.4	0.4	14.6	10.7	17.5
-5.2	-10.7	-4.7	-6.3	2.7	12.1	3.6	7.7
-6	-4.8	1.7	-16.3	5.7	7	3.4	8.7
0	-12.7	-0.2	-9.2	-2.3	15.3	-2.2	20.6
-6.2		-3.3		0.4		-2.1
5.6		1		6.6		-5.9
-3.7		-0.8		-2		0
-2.7		-3.9		-0.9		8

## Sheet: Fig. 3
Fig 3A
Control		MIR
VEH	Rapamycin	VEH	Rapamycin
0.507366	0.46906	0.68851	0.12801
0.92867	0.546337	0.811401	0.164167
1.56396	0.275917	2.46881	0.133325
0.53187	0.600055	1.47995	0.203244
0.963538	0.53858	3.24151	0.214572
1.50459	1.06118	1.93008	0.384797
0.677645	0.621104	2.21962	0.461221
0.967527	1.00729	1.49942	0.181968
1.35483	0.502267	5.21422	0.202691
Fig 3B
Young				Old
Control		MIR		Control		MIR
VEH	Rapamycin	VEH	Rapamycin	VEH	Rapamycin	VEH	Rapamycin
2.5	2.7	11.5	4.2	3.2	3.8	20.7	9.3
3	3.2	12.7	6.3	3.7	3.3	22.7	12.5
2	2.2	11.7	4.7	2.3	2.5	28.7	15.5
2.3	2.7	10.2	5.8	2.8	3.2	19.5	7.8
2.7	2.8	14	5.3	3.3	3.5	26.7	11.7
2.7	2.5	12.3	9	2.5	2.7	24.5	9.7
2.3	2.7	11.3	5	3	2.8	17	5.8
3.2	2.8	14.5	9.7	2	2.3	28.2	15.2
3.3	3.2	11.3	4.5	2.8	3.3	19.3	6.7
2.3	2.5	12.2	6	2.5	3	26.3	13.7
3.5	3.7	15.3	9.7	2.8	2.5	14.3	8.2
3	4.3	14.3	8	5.5	3.3	9.8	5
4.2	6.5	14.7	7.8	3.2	4.3	19.7	10
3.3	6	20.5	8.8	3.8	5	16.5	11.7
4	4.8	13.2	9.8	4	4.2	18	10.7
4.7	4.3	9.3	7.2	6.5	7	34	27.5
5.5	4	13.2	8.3	5.5	5.5	29.7	18.3
4.5	4.7	18.8	11.5	4	3	31	28.3
3.5	4.7	15.3	6.5	2.8	3.7	14.7	9.7
3	2.5	11	6.3	3.2	4	15.2	17.3
4.2	3.7	14.7	6.7	3.3	3.2	9	10.8
2.5	3	17.2	9	4.2	4.7	12.2	19.7
4	4.2	13.2	8.5	2.5	2.2	18.7	14.3
4.7	3	9.3	2.8	4.3	3.5	24.3	15.2
5.5	2.3	13.2	7.7	2	2.3	22.2	11.3
4.5	2.5	15.5	12.2	3.5	3	16.7	10
Fig 3C
Control			MIR
2H	24H	72H	2H	24H	72H
6.7	6.2	-5.9	-49.3	-39	-17.9
5.6	7.1	0	-50	-31.1	-10.4
8.3	-12.5	7.1	-44	-50.7	1.6
14.3	5.3	0	-42.6	-43.5	-2.7
6.2	-7.1	-6.3	-61.9	-50.6	-3.7
-6.3	-11.8	-6.3	-27	-48.1	0
14.3	-7.7	0	-55.9	-43.5	-8.2
-10.5	7.1	-15.8	-56.3	-37.1	-5.1
-5	-5	0	-60.3	-45	-4.8
7.1	-7.1	6.7	-50.7	-43.5	-8
5.3	-14.3	6.2	-46.3	-50	1.3
-5.9	-11.8	0	-45.3	-40.2	-15.3
Fig 3D
Control					MIR
W1	W2	W3	W4	W5	W1	W2	W3	W4	W5
6.7	-6.7	0	-6.7	0	-63.8	-47.8	-30.4	-21.7	-14.5
5.6	-11.1	-16.7	-16.7	-11.1	-50	-36.8	-27.6	-36.8	-25
8.3	0	8.3	8.3	16.7	-60	-52.9	-34.3	-30	-21.4
14.3	0	7.1	14.3	0	-42.6	-44.3	-36.1	-26.2	-3.3
6.2	6.2	-6.3	-6.3	12.5	-61.9	-65.5	-50	-33.3	-26.2
-6.3	-12.5	-6.3	0	-12.5	-27	-32.4	-18.9	-16.2	-12.2
14.3	7.1	-7.1	7.1	7.1	-55.9	-52.9	-19.1	-20.6	-11.8
-10.5	-5.3	-10.5	-15.8	-5.3	-33.3	-29.9	-26.4	-43.7	-36.8
-5	-15	-15	-15	-10	-60.3	-44.1	-32.4	-29.4	-22.1
7.1	-7.1	-7.1	0	14.3	-50.7	-50.7	-46.6	-20.5	-12.3
Western Blots for Fig 3a
Amygdala (A), Cortex (C), Striatum (S)
Control Offspring (V)
MIR offspring (M)
Rapamycin treatment (R)
Sample ID	lane
V3AR	13
V3SR	12
V3CR	11
V2AR	10
V2SR	9
V2CR	8
V1AR	7
V1SR	6
V1CR	5
V3A	4
V3S	3
V3C	2
M1C	1
Gel 11
Gel 12
Sample ID	lane
V2A	13
V2S	12
V2C	11
V1A	10
V1S	9
V1C	8
M3AR	7
M3SR	6
M3CR	5
M2AR	4
M2SR	3
M2CR	2
M1C	1
Gel 9
Gel 10
Sample ID	lane
M1AR	12
M1SR	11
M1CR	10
M3A	9
M3S	8
M3C	7
M2A	6
M2S	5
M2C	4
M1A	3
M1S	2
M1C	1
Gel 4
Gel 2
end

## Sheet: Fig. 4
Fig 4A
Trial 1				Trial 2				Trial 3				Trial 4
Control		MIR		Control		MIR		Control		MIR		Control		MIR
Smooth	Smooth	Smooth	Smooth	Rough	Smooth	Rough	Smooth	Smooth	Smooth	Smooth	Smooth	Rough	Smooth	Rough	Smooth
Ligh	Light	Ligh	Light	Light	Light	Light	Light	Dark	Light	Dark	Light	Dark	Light	Dark	Light
49.5	50.5	36.2	63.8	48.3	51.7	26.8	73.2	67.3	32.7	76.7	23.3	64.3	35.7	35.8	64.2
52.3	47.7	64.5	35.5	50.3	49.7	51.5	48.5	54.5	45.5	59.2	40.8	54	46	43.8	56.2
51.2	48.8	46.8	53.2	59.8	40.2	38	62	68.2	31.8	66.2	33.8	56	44	45	55
49	51	50.8	49.2	59.3	40.7	34.5	65.5	65.8	34.2	53	47	65.3	34.7	49.2	50.8
41.3	58.7	38.2	61.8	59	41	41.6	58.4	52.3	47.7	55.8	44.2	54.5	45.5	29.5	70.5
51.8	48.2	48.3	51.7	48.5	51.5	51	49	61	39	73.3	26.7	54	46	40.8	59.2
53.7	46.3	54	46	49.7	50.3	40.7	59.3	64	36	60.8	39.2	56.5	43.5	37.5	62.5
43.3	56.7	45.3	54.7	53.5	46.5	30.3	69.7	50.3	49.7	53.2	46.8	65.2	34.8	37.8	62.2
Fig 4B
Young				Old
Control		MIR		Control		MIR
Veh	Rapa	Veh	Rapa	Veh	Rapa	Veh	Rapa
64.3	65.3	35.8	41.7	67.3	66.3	46.7	52.7
54	52.8	43.8	51.8	66	64.2	23	51.5
56	60.7	45	46.5	50.7	49.3	51.2	54.2
65.3	62.3	49.2	51.2	65.8	61.2	32.5	51.3
54.5	54.2	29.5	53.7	49.5	68	52.8	56
54	49.7	40.8	50.8	68.3	49.8	31.7	49.8
56.5	65.2	37.5	48.8	40.8	55.5	40.7	53.5
65.2	67	37.8	55.3	65.3	63.7	52.5	56.8
Fig 4C
Young				Old
Control		MIR		Control		MIR
Veh	Rapa	Veh	Rapa	Veh	Rapa	Veh	Rapa
7	7	6	7	7	8	7	7
7	7	7	8	9	9	7	8
8	7	6	7	10	11	6	7
9	10	6	7	7	8	5	6
7	9	6	7	11	10	6	8
9	10	7	9	7	8	6	8
8	8	5	8	9	9	5	7
9	7	5	7	7	7	7	7
10	11	6	6	8	8	6	8
12	11	7	9	10	9	5	7
7	8	6	9	7	7	6	9
9	10	5	7	9	9	6	8
Fig 4D
Control					MIR					MIR + Rapa
1000	500	250	100	50	1000	500	250	100	50	1000	500	250	100	50
0.661041	0.341772	0.316456	0.599156	0.794655	0.39886	0.232804	0.192104	0.298738	0.482702	1.13082	0.541653	0.438074	0.304086	3.16345
0.203938	0.123769	0.11955	0.233474	0.461322	1.37973	0.848189	0.155474	0.332112	1.64835	0.207159	0.306937	0.155844	0.183402	0.191004
0.686357	0.170183	0.150492	0.946554	1.34177	0.968661	0.46398	0.375254	0.26048	2.66748	0.573012	0.219512	0.551156	0.379157	0.238518
1.19269	0.509142	0.7173	0.552743	1.2827	0.177452	0.262922	0.133496	0.157102	0.223036	0.324042	0.312639	0.24612	0.184352	0.470383
0.18706	0.486639	0.448664	0.708861	0.520394	0.490842	0.188034	0.47212	0.324786	0.670737	1.21254	0.782072	0.608172	0.428571	0.701299
0.289733	0.322082	0.247539	0.248945	0.202532	0.277574	0.267806	0.210826	0.157916	0.307692	0.366804	0.227114	0.325942	0.460881	1.23535
Fig 4E
Control			MIR			MIR + Rapa
Beginning	Middle	End	Beginning	Middle	End	Beginning	Middle	End
1.2	0.89	0.18	1.13	0.06	1.68	0.96	0.12	0.61
1.13	1.01	0.41	0.9	1.11	1.4	1.29	0.12	0.84
0.89	0.83	0.29	0.95	0.23	1.79	0.9	0.78	0.73
0.83	0.7	0.48	1.01	0.57	2.55	0.96	0.45	0.61
0.95	0.12	0.6	1.01	0.06	2.39	0.9	0.12	0.73
0.82	0.67	0.06	1.19	0.63	1.19	1.06	0.39	1.06
1.11	0.54	0.1	0.94	1.94	0.87	0.96	0.47	0.96
0.73	0.51	0.1	1.06	1.13	1.06	0.96	0.2	0.96
1.58	0.57	0.16	0.87	0.76	1.19	0.96	0.76	0.96
0.76	0.6	0.06	0.94	1.13	0.87	1.06	1.16	0.96
0.99	0.79	0.24	0.73	1.3	0.83	0.8	0.89	0.54
1.19	0.74	0.1	0.92	0.73	0.83	0.76	0.25	0.76
0.84	0.69	0.68	1.6	0.83	1	0.96	0.25	0.76
1.19	0.69	0.1	0.83	0.68	0.83	0.8	0.29	0.67
0.79	0.69	0.1	0.92	1	1.46	1.68	0.92	0.67
0.91	0.74	0.31	0.91	1.37	0.97	1.05	0.82	0.29
0.86	0.69	0.71	0.97	0.79	1.04	0.48	0.36	0.31
0.81	0.95	0.77	1.37	1.31	1.56	1.74	0.19	0.31
1.65	0.89	0.91	0.84	0.92	0.97	1.02	0.24	0.29
0.77	0.77	0.77	0.91	1.17	0.91	0.71	0.52	0.26
2.18	0.43	0.69	0.97	1.19	1.17	1.24	1.17	1.39
0.53	0.56	0.71	0.97	0.27	1.17	0.73	0.81	0.51
1.02	1.44	0.84	0.97	0.91	1.11	1.18	1.83	1.82
0.67	0.45	0.49	1.11	0.97	1.04	0.81	0.73	0.36
0.6	0.28	0.27	0.97	1.79	1.17	1.03	0.73	0.22
0.96	0.12	0.61	0.52	2.37	0.37	1.04	0.94	0.85
1.29	0.12	0.84	0.46	2.76	2.72	0.94	1.04	0.38
0.9	0.78	0.73	2.93	0.68	0.46	1.04	1.33	0.19
0.96	0.45	0.61	0.58	1.26	0.4	1.04	1.04	0.65
0.9	0.12	0.73	0.52	0.52	0.4	0.94	1.04	0.29
1.06	0.39	1.06	1.14	0.12	1.14	1.04	1.1	1.39
0.96	0.47	0.96	0.97	0.12	0.85	0.93	0.91	0.61
0.96	0.2	0.96	1.08	2.44	0.85	1.18	1.53	1.82
0.96	0.76	0.96	0.85	1.2	1.08	0.81	0.83	0.36
1.06	1.16	0.96	0.97	0.12	0.97	1.03	0.83	0.22
0.8	0.89	0.54	1.04	0.85	0.94	0.8	0.89	0.54
0.76	0.25	0.76	0.94	0.38	1.04	1.06	0.55	0.86
0.96	0.25	0.76	1.04	0.19	1.33	0.96	0.25	0.46
0.8	0.29	0.67	1.04	0.65	1.04	0.9	0.89	0.67
1.68	0.92	0.67	0.94	0.29	1.04	1.28	0.92	1.37
1.05	0.82	0.29	1	0.58	5.11	0.96	0.22	0.61
0.48	0.36	0.31	1.11	0.31	1.21	1.29	0.32	0.64
1.74	0.19	0.31	0.89	1.57	1.06	0.9	0.78	0.93
1.02	0.24	0.29	1.15	1.06	1.15	1.16	0.55	0.61
0.71	0.52	0.26	0.84	3.52	0.95	0.7	0.12	0.73
1.14	1.14	0.12	1.24	1.39	1.17	1.14	0.94	0.85
0.97	0.85	0.12	0.73	0.51	0.81	0.74	1.04	0.38
1.08	0.85	0.44	1.18	4.82	1.83	1.04	1.33	0.39
0.85	1.08	1.2	0.81	0.36	0.73	0.94	1.04	0.65
0.97	0.97	0.12	1.03	0.22	0.73	1.14	1.04	0.29
Fig 4F
Control			MIR			MIR + Rapa
Beginning	Middle	End	Beginning	Middle	End	Beginning	Middle	End
1.31	1.11	0.64	1.62	0.3	0.45	1.27	0.9	0.23
1.84	0.53	0.64	1.47	0.45	0.3	0.75	1.42	0.75
0.87	1	0.98	0.45	0.45	0.72	0.96	1.11	0.3
0.53	0.76	0.76	1.02	0.45	1.02	0.82	1.34	0.82
0.44	0.33	0.33	0.45	0.72	0.45	1.2	0.37	0.15
0.96	0.72	0.15	0.56	1.63	2.47	2.05	0.18	0.13
1.13	0.23	0.15	1.91	2.47	0.84	1.18	0.13	0.57
0.83	0.23	0.15	1.12	0.56	3.31	0.39	0.22	0.13
1.35	0.59	0.44	0.84	1.35	1.12	0.49	1.16	0.18
0.74	0.15	0.15	0.56	0.56	0.84	0.88	0.09	0.13
1.67	1.33	0.51	0.34	2.18	0.86	1.1	0.73	0.41
1.33	0.68	1.16	0.55	0.39	0.77	0.32	0.78	0.14
0.82	0.82	1.33	1.37	0.18	0.18	1.93	1.33	0.59
0.68	0.99	0.51	2.1	0.39	1.25	1.19	0.51	0.83
0.51	0.51	0.68	0.64	0.21	1.8	0.46	0.69	0.27
0.68	0.14	0.33	1.29	0.52	1.92	0.93	0.55	0.19
0.28	0.47	0.28	0.52	0.52	0.52	2.31	0.28	0.28
0.87	0.21	0.33	1.38	0.74	0.96	0.45	0.93	0.19
1.69	0.54	1.22	1.07	1.29	5.76	0.93	0.28	1.29
1.48	0.68	0.14	0.74	0.33	1.81	0.38	1.02	0.19
0.62	1.51	0.74	0.38	0.11	0.11	0.36	0.55	0.19
1	1.26	0.72	2.1	0.11	0.11	1.22	1.34	0.12
0.38	1.38	0.62	0.38	0.11	0.38	1.12	0.91	0.55
0.74	1.74	1.26	0.92	0.32	0.11	1.12	1.52	1.16
2.26	0.62	0.26	1.24	0.81	0.17	1.18	0.12	1.94
1.04	0.67	0.5	0.22	1.48	1.7	0.83	2.52	1.2
1.24	0.91	0.28	0.33	1.7	0.74	1.08	2.87	2.7
1.13	0.23	0.5	1.7	1.48	0.33	0.71	3.65	0.37
0.91	0.66	0.13	0.85	2.98	0.43	1.27	1.54	1.79
0.68	0.58	0.37	1.91	0.52	0.85	1.1	0.71	0.25
0.84	1.44	0.6	1.1	0.73	0.41	1.47	0.8	0.23
0.96	0.73	1.69	0.32	0.78	0.14	0.85	1.52	0.75
0.6	2.59	0.48	1.93	1.33	0.59	0.66	1.01	0.3
0.84	0.25	0.96	1.19	0.51	0.83	1.02	1.44	0.82
1.75	0.54	0.3	0.46	0.69	0.27	1	0.27	0.15
1.27	0.9	0.23	0.93	0.55	0.19	1.3	0.83	0.41
0.75	1.42	0.75	2.31	0.28	0.28	0.12	0.68	0.14
0.96	1.11	0.3	0.45	0.93	0.19	1.53	0.63	0.59
0.82	1.34	0.82	0.93	0.28	2.5	1.39	0.51	0.83
1.2	0.37	0.15	0.38	1.02	0.19	0.66	0.59	0.27
2.05	0.18	0.13	0.36	0.55	0.19	0.36	0.65	0.19
1.18	0.13	0.57	1.22	3.83	0.12	1.02	0.24	0.12
0.39	0.22	0.13	1.12	0.91	0.55	1.22	0.81	0.55
0.49	2.05	0.18	1.12	1.52	1.16	1.32	0.42	1.16
0.88	0.09	0.13	1.18	0.12	1.94	1.08	0.12	1.94
1.04	0.67	0.5	0.64	1.95	0.93	0.63	0.32	1.2
1.24	0.91	0.28	0.83	2.22	3.6	1.38	1.09	1.7
1.13	0.23	0.5	0.55	4.72	0.28	0.51	0.65	0.37
0.91	0.66	0.13	2.12	1.19	1.38	1.37	1.04	1.79
0.68	0.58	0.37	0.85	0.55	0.19	1.1	0.71	0.25

## Sheet: Fig. 5
Fig 5A
Frequency		Amplitude		Area
MIR	MIR+Rapa	MIR	MIR+Rapa	MIR	MIR+Rapa
6.76	4.43	10.43	10.11	48.56	36.69
2.67	2.22	11.4	9.29	41.09	31.88
2.59	2.42	10.7	9.82	33.3	38.67
4.22	2.1	10.81	10.46	38.92	38.43
3.97	3.16	11.35	10.39	48.91	37.23
2.26	3.09	9.76	11.03	30.58	42.3
4.49	2.37	11.08	7.21	48.39	47.92
13.93	4.44	9.83	10.36	36.81	38.3
7.64	2.11	16.8	10.5	56.69	37.26
4.2	1.42	11.46	10.86	51.68	33.22
2.74	0.63	11.99	7.82	48.94	43.19
4.1	2.58	12.46	10.71	46.83
3.91		13.33		60.18
4.86		12.57		49.46
4.97		11.21		41.86
5.71		13.28		44.42
3.12		9.62		37.15
2.66		11.4		53.67
8.64		9.67		31.22
4.07		9.75		39.62
4.34		13.29		44.08
4.34		10.2		39.1
Fig 5B
	Control	MIR
RS-SA	0.75	0.4
RS-FA	0.15	0.03
RS-Doublet	0.1	0.45
Bursting	0	0.12
	RS-SA	RS-FA	RS-Doublet	IB
Control	RS-SA
Control	RS-SA
Control	RS-SA
Control	RS-SA
Control	RS-SA
Control	RS-SA
Control	RS-SA
Control	RS-SA
Control	RS-SA
Control	RS-SA
Control	RS-SA
Control	RS-SA
Control	RS-SA
Control	RS-SA
Control	RS-SA
Control		RS-FA
Control		RS-FA
Control		RS-FA
Control			RS-Doublet
Control			RS-Doublet
MIR	RS-SA
MIR	RS-SA
MIR	RS-SA
MIR	RS-SA
MIR	RS-SA
MIR	RS-SA
MIR	RS-SA
MIR	RS-SA
MIR	RS-SA
MIR	RS-SA
MIR	RS-SA
MIR	RS-SA
MIR	RS-SA
MIR	RS-SA
MIR	RS-SA
MIR	RS-SA
MIR	RS-SA
MIR	RS-SA
MIR	RS-SA
MIR	RS-SA
MIR	RS-SA
MIR	RS-SA
MIR	RS-SA
MIR	RS-SA
MIR		RS-FA
MIR		RS-FA
MIR			RS-doublet
MIR			RS-doublet
MIR			RS-doublet
MIR			RS-doublet
MIR			RS-doublet
MIR			RS-doublet
MIR			RS-doublet
MIR			RS-doublet
MIR			RS-doublet
MIR			RS-doublet
MIR			RS-doublet
MIR			RS-doublet
MIR			RS-doublet
MIR			RS-doublet
MIR			RS-doublet
MIR			RS-doublet
MIR			RS-doublet
MIR			RS-doublet
MIR			RS-doublet
MIR			RS-doublet
MIR			RS-doublet
MIR			RS-doublet
MIR			RS-doublet
MIR			RS-doublet
MIR			RS-doublet
MIR			RS-doublet
MIR			RS-doublet
MIR				IB
MIR				IB
MIR				IB
MIR				IB
MIR				IB
MIR				IB
MIR				IB
Fig 5C
Frequency		Amplitude		Area
MIR	MIR+Rapa	MIR	MIR+Rapa	MIR	MIR+Rapa
6.76	4.43	10.43	10.11	48.56	36.69
2.67	2.22	11.4	9.29	41.09	31.88
2.59	2.42	10.7	9.82	33.3	38.67
4.22	2.1	10.81	10.46	38.92	38.43
3.97	3.16	11.35	10.39	48.91	37.23
2.26	3.09	9.76	11.03	30.58	42.3
4.49	2.37	11.08	7.21	48.39	47.92
13.93	4.44	9.83	10.36	36.81	38.3
7.64	2.11	16.8	10.5	56.69	37.26
4.2	1.42	11.46	10.86	51.68	33.22
2.74	0.63	11.99	7.82	48.94	43.19
4.1	2.58	12.46	10.71	46.83
3.91		13.33		60.18
4.86		12.57		49.46
4.97		11.21		41.86
5.71		13.28		44.42
3.12		9.62		37.15
2.66		11.4		53.67
8.64		9.67		31.22
4.07		9.75		39.62
4.34		13.29		44.08
4.34		10.2		39.1
Fig 5D
Frequency		Amplitude		Area
MIR	MIR+Rapa	MIR	MIR+Rapa	MIR	MIR+Rapa
4.1	1.72	12.46	9.43	46.83	39.94
3.91	2.52	13.33	13.12	60.18	63.95
4.86	0.86	12.57	13.59	49.46	54.06
4.97	2.04	11.21	10.12	41.86	37.75
5.71	1.38	13.28	14.41	44.42	66.67
3.12	1.23	9.61	11.25	37.15	33.67
2.66	2.78	11.4	15.78	53.67	58.8
8.64	0.81	9.67	12.39	31.22	46.79
4.07	2.3	7.75	12.35	29.62	50.88
4.34	5.77	10.29	11.11	44.08	50.72
4.34	4.2	10.19	9.12	29.09	30.57
3.02	4.28	8.97	9.27	37.13	30.95
2.77	4.41	8.72	8.87	37.31	38.35
4.26	2.69	13.62	6.66	55.02	23.2
3.22	5.76	10.65	8.388	46.42	33.43
2.02	3.77	12.22	9.68	45.22	35.39
2.32	4.96	10.08	11.23	38.57	41.89
	3.69	8.15	18.64	31.16	90.69
	0.6	13.72	61.33
	1.54	9.42	40.77
	0.84	8.02	35.15
	2.7	9.82	33.29
	0.58	14.09	36.36
	5.44	16.68	56.73

## Sheet: Fig. 6
Raw and preprocessed resting-state functional MRI and structural MRI data have been deposited in [Zenodo.org] under DOI [https://doi.org/10.5281/zenodo.19491368].

## Sheet: Table 1
Table 1
Control					MIR					MIR+Rapa
Cm(pF)	RM(MΩ)	Tau(ms)	RMP(mV)	Rheobase(pA)	Cm(pF)	RM(MΩ)	Tau(ms)	RMP(mV)	Rheobase(pA)	Cm(pF)	RM(MΩ)	Tau(ms)	RMP(mV)	Rheobase(pA)
225.16	109.2	6.5	-74.6	690	302.82	165.4	6.8	-66	585	169	154	3.2	-80.9	990
244.01	58.4	4.2	-88.7	1110	262.97	233.1	6.3	-68.7	600	170.89	212.12	3.5	-79.1	690
178.45	125.5	5.2	-84.2	840	124	375	2.4	-70	255	238	91	4.2	-63	375
298.96	43.2	4.8	-86.5		227.01	173.6	3.5	-72.9	795	289.14	55.9	5.3	-68.1	1020
304.59	77.8	5.4	-85		328.79	71.9	6.5	-80.6		160.6	195.8	3.4	-65	375
206.49	120.3	3.9	-80.9	1110	269.43	113.3	4.3	-84.8		189.85	138.9	3.4	-72.5	615
262.18	64.5	4.2	-78.7		392.02	46.8	4.7	-65.8		238.18	102.4	3.9	-74.7	735
217.72	132.5	3.5	-64	540	145.41	69.9	2.6	-66.2	180	237.82	75.1	3.6
168.11	151.4	2.2	-66.5	480	221.46	55.6	4.7	-78.1	1110	136.17	141.2	2.1
96.04	81.3	2	-76.5	660	186.97	92.9	3.7	-76.3	675	195.46	73.9	3.8
94.52	236.8	2	-73.2	375	273.31	54.5	5	-60.4	270	210.56	129.2	3.6	-71.2	450
					230.15	53.1	3.8	-71.6	525	261.67	106.9	4.6	-74.8	735
					253.76	68.8	5.1	-72.6	465	245.91	77.8	3.9	-78	705
					259.7	54.1	5.3	-77		250.04	102.4	3.9	-70.9	255
					174.09	34.2	2.6	-75.6	765	215.44	79.7	3.3	-60.5	75
					219.35	49.9	2.8	-82.9		230.11	60.2	4	-62.6	285
					138.76	84	1.9	-75.2	885	228.64	53.3	2.9
					296.11	66.9	3.7	-79		151.16	161.3	2.8
					214.64	128.8	2.6	-68	375	216.06	79.8	2.4	-62.9	300
					141.4	231.9	2.6	-71.3	525	186.01	83.5	3.1	-73.2	945
					298.5	197.37	5.9	-69.6	720	228.45	84.6	5.4
					95.66	179.2	1.5	-61.2	105	208.82	140.7	3.8	-76.7	705
					97.29	306.2	3.1			189.24	86.1	3.3	-77.7	765
					275.9	58.6	4.2	-67.9	630	190.11	101.2	4.2	-80	975
					258.84	66.9	4.5	-55.5	660	261.86	69.8	4.3	-74.2	1065
					160.67	353.7	4.2	-75.2	510				-81.6	1050
					193.07	92.6	3.9	-67.2	570	303.17	80.6	6.2	-79
					103.83	258.4	1.4	-65.3	180	200.22	93.4	3.4	-80.6
					152.1	219.2	2.4	-73.4	450	287.18	65.3	5.1	-83.8
					84.15	152.5	1.6	-73.3	300	247.81	55.1	3.3	-81.3	1095
					345.29	42.6	3.2			131.44	185.6	3.1	-62.3	315
					123.22	72.8	1.3			180.73	178.1	2.1	-71.9	360
					118.25	96.7	2.4	-58.2	285
					96.91	66.9	1.9	-59.1	60

## Sheet: Table 2
Table 2	Number of Control Mice					Number of MIR Mice
Seizure Score Level	PTZ 10 mg/kg	PTZ 20 mg/kg	PTZ 30 mg/kg	PTZ 40 mg/kg	PTZ 40 mg/kg + Rapamycin 5 mg/kg	PTZ 10 mg/kg	PTZ 20 mg/kg	PTZ 30 mg/kg	PTZ 40 mg/kg	PTZ 40 mg/kg + Rapamycin 5 mg/kg
Zero	8	8	7	6	7	8	7	4	0	0
One	0	0	1	2	1	0	1	3	1	3
Two	0	0	0	0	0	0	0	1	2	4
Three	0	0	0	0	0	0	0	0	3	1
Four	0	0	0	0	0	0	0	0	2	0
Five	0	0	0	0	0	0	0	0	0	0
Six	0	0	0	0	0	0	0	0	0	0

## Sheet: Table 3
Sequencing data is shared separately in the NCBI Gene Expression Omnibus (GEO) under accession codes: superseries GSE328222 with subseries GSE328221 (single cell) and subseries GSE328220 (bulk)

## Sheet: Table 4
Sequencing data is shared separately in the NCBI Gene Expression Omnibus (GEO) under accession codes: superseries GSE328222 with subseries GSE328221 (single cell) and subseries GSE328220 (bulk)

[truncated: 10 more sheets: Supp Fig. 1, Supp Fig. 2, Supp Fig. 3, Supp Fig. 4, Supp Fig. 5, Supp Table 1, Supp Table 2, Supp Table 3, Supp Table 4, Supp Table 5]
